# Supplementary material for: Adsorption Isotherm Analysis for Hybrid Molecularly Imprinted Polymeric Gold-Decorated Nanoparticles Suitable for Reliable Quantification of Gluconic Acid in Wine
Source: Nanomaterials (Basel). 2025 Jan 28;15(3):211. doi: 10.3390/nano15030211 (PMC11819896; doi:10.3390/nano15030211)
Supplement: Supplementary file 1 [file nanomaterials-15-00211-s001.zip]

Archive with 1 entries (1 files):
- nanomaterials-3423935-supplementary.pdf
